# Supplementary material for: Comparing Outcomes in Asymptomatic and Symptomatic Atrial Fibrillation: A Systematic Review and Meta-Analysis of 81,462 Patients
Source: J Clin Med. 2021 Sep 2;10(17):3979. doi: 10.3390/jcm10173979 (PMC8432492; doi:10.3390/jcm10173979)
Supplement: Supplementary file 1 [file jcm-10-03979-s001.zip]

Archive with 1 entries (1 files):
- jcm-1351804-supplementary.pdf
